# Supplementary material for: Improving Melanoma Risk Stratification of Skin Color Type by Polygenic Scores of Skin Color and Melanoma
Source: Int J Dermatol. 2025 Oct 31;65(5):1007–14. doi: 10.1111/ijd.70121 (PMC13067327; doi:10.1111/ijd.70121)
Supplement: Supplementary file 1 — Table S1: Melanoma prevalence by PGS skin color (PGS SC) among different Fitzpatrick skin types. Table S2: Melanoma prevalence by PGS melanoma (PGSM) among different skin types. Table S3: Cox proportional hazard analysis for various models. [file IJD-65-1007-s001.xlsx]

## Sheet: sTable 1
sTable 1. Melanoma prevalence by PGS skin color (PGS SC) among different Fitzpatrick skin types
	Observed melanoma prevalence No. (%)
	Fitzpatrick Skin Types
	All	Very Fair	Fair	Light Olive	Olive	Brown	Black
PGSSC	5,681/479,607 (1.18)	724/37,253 (1.94)	4,275/326,429 (1.31)	621/89,011 (0.70)	40/8,980 (0.45)	21/14,205 (0.15)	0/3,729 (0.00)
Decile 1	248/47,961 (0.52)	7/611 (1.15)	132/17,022 (0.78)	93/19,903 (0.47)	10/3,206 (0.31)	6/5,810 (0.10)	0/1,409 (0.00)
Decile 2	331/47,961 (0.69)	7/1,052 (0.67)	215/26,765 (0.80)	103/16,228 (0.63)	4/1,653 (0.24)	2/1,791 (0.11)	0/472 (0.00)
Decile 3	359/47,960 (0.75)	13/1,491 (0.87)	255/30,792 (0.83)	85/12,956 (0.66)	5/1,113 (0.45)	1/1,278 (0.08)	0/330 (0.00)
Decile 4	455/47,961 (0.95)	30/1,863 (1.61)	339/33,270 (1.02)	79/10,690 (0.74)	5/900 (0.56)	2/982 (0.20)	0/256 (0.00)
Decile 5	530/47,961 (1.11)	42/2,306 (1.82)	438/35,326 (1.24)	45/8,654 (0.52)	5/665 (0.75)	0/804 (0.00)	0/206 (0.00)
Decile 6	556/47,960 (1.16)	43/2,971 (1.45)	447/36,603 (1.22)	59/6,959 (0.85)	5/470 (1.06)	2/748 (0.27)	0/209 (0.00)
Decile 7	672/47,961 (1.40)	66/3,604 (1.83)	539/37,471 (1.44)	59/5,631 (1.05)	4/370 (1.08)	4/695 (0.58)	0/190 (0.00)
Decile 8	696/47,960 (1.45)	91/4,866 (1.87)	553/37,977 (1.46)	51/4,039 (1.26)	1/253 (0.40)	0/635 (0.00)	0/190 (0.00)
Decile 9	844/47,961 (1.76)	142/6,545 (2.17)	665/37,707 (1.76)	34/2,693 (1.26)	1/200 (0.50)	2/612 (0.33)	0/204 (0.00)
Decile 10	990/47,961 (2.06)	283/11,944 (2.37)	692/33,496 (2.07)	13/1,258 (1.03)	0/150 (0.00)	2/850 (0.24)	0/263 (0.00)

## Sheet: sTable 2
sTable 2. Melanoma prevalence by PGS melanoma (PGSM) among different skin types
	Observed melanoma Prevalence (%)			Observed melanoma prevalence No. (%)
	Lighter Skin (Type I-II)	Olive Skin (Type III-IV)	Darker Skin (Type V-VI)	Lighter Skin (Type I-III)					Darker Skin (Type IV - V)
				Overall	PGSM-Low	PGSM-Average	PGSM-High		Overall	PGSM-Low	PGSM-Average	PGSM-High
PGSSC				5,620/452,693 (1.24)	132/33,832 (0.39)	2,925/295,776 (0.99)	2,563/123,085 (2.08)		61/23,185 (0.26)	5/3,758 (0.13)	39/17,312 (0.23)	17/2,115 (0.80)
Decile 1				232/37,536 (0.62)	28/8,602 (0.33)	186/27,259 (0.68)	18/1,675 (1.07)		16/9,016 (0.18)	2/2,277 (0.09)	13/6,450 (0.20)	1/289 (0.35)
Decile 2				325/44,045 (0.74)	20/6,651 (0.30)	264/34,085 (0.77)	41/3,309 (1.24)		6/3,444 (0.17)	1/518 (0.19)	5/2,710 (0.18)	0/216 (0.00)
Decile 3				353/45,239 (0.78)	17/5,258 (0.32)	271/35,211 (0.77)	65/4,770 (1.36)		6/2,391 (0.25)	0/281 (0.00)	4/1,887 (0.21)	2/223 (0.90)
Decile 4				448/45,823 (0.98)	16/4,098 (0.39)	317/35,060 (0.90)	115/6,665 (1.73)		7/1,882 (0.37)	2/201 (1.00)	2/1,470 (0.14)	3/211 (1.42)
Decile 5				525/46,286 (1.13)	22/3,209 (0.69)	337/34,583 (0.97)	166/8,494 (1.95)		5/1,469 (0.34)	0/130 (0.00)	4/1,129 (0.35)	1/210 (0.48)
Decile 6				549/46,533 (1.18)	7/2,329 (0.30)	328/33,178 (0.99)	214/11,026 (1.94)		7/1,218 (0.57)	0/95 (0.00)	5/943 (0.53)	2/180 (1.11)
Decile 7				664/46,706 (1.42)	10/1,689 (0.59)	370/31,026 (1.19)	284/13,991 (2.03)		8/1,065 (0.75)	0/83 (0.00)	4/786 (0.51)	4/196 (2.04)
Decile 8				695/46,882 (1.48)	5/1,185 (0.42)	331/27,918 (1.19)	359/17,779 (2.02)		1/888 (0.11)	0/51 (0.00)	0/649 (0.00)	1/188 (0.53)
Decile 9				841/46,945 (1.79)	6/573 (1.05)	326/23,204 (1.40)	509/23,168 (2.20)		3/812 (0.37)	0/55 (0.00)	0/579 (0.00)	3/178 (1.69)
Decile 10				988/46,698 (2.12)	1/238 (0.42)	195/14,252 (1.37)	792/32,208 (2.46)		2/1,000 (0.20)	0/67 (0.00)	2/709 (0.28)	0/224 (0.00)

## Sheet: sTable 3
sTable 3. Cox proportional hazard analysis for various models.
	HR (95% CI)**	P-value		log(likelihood)	Likelihood Ratio Test	P-value		C-index (95% CI)	P-value		NRI (95% CI)***	P-value		Beta****	P-value
Models*
Baseline (gender, 10 PCs)	1.00 (0.95-1.06)	0.915433		-75491.4				0.53 (0.52-0.55)	0		-0.22 (-0.24 - -0.20)	0		0.748	0.000165
FST-only	1.59 (1.52-1.68)	2.27715e-81		-75299.5	Ref.			0.56 (0.54-0.58)	Ref.		Ref.			0.755	1.43e-06
PGSSC-only	1.49 (1.45-1.53)	1.05043e-176		-75088.8				0.62 (0.61-0.63)	0		0.14 (0.11-0.16)	0		0.769	2.86e-07
PGSM-only	1.56 (1.52-1.59)	0		-74820.2				0.64 (0.63-0.66)	0		0.24 (0.22-0.26)	0		0.769	1.49e-07
FST+PGSSC+PGSM				-74728.5	1142.05	1.0213e-248		0.65 (0.63-0.67)	0		0.30 (0.28-0.32)	0		0.77	1.16e-08
FST-only	1.27 (1.20-1.33)	1.17097e-19
PGSSC-only	1.12 (1.01-1.16)	1.17442e-10
PGSM-only	1.44 (1.40-1.48)	3.65174e-143
* Baseline includes only gender and top 10 PCs; other models are adjusted for these covariates.
** HR: Hazard Ratio (with 95% confidence interval)
*** NRI: Net Reclassification Improvement (with 95% confidence interval).
**** Beta: slope from linear regression of observed vs. predicted melanoma risk by age 75.
